# Supplementary material for: All-Polymer Solar Cells Sequentially Solution Processed from Hydrocarbon Solvent with a Thick Active Layer
Source: Polymers (Basel). 2023 Aug 18;15(16):3462. doi: 10.3390/polym15163462 (PMC10459458; doi:10.3390/polym15163462)
Supplement: Supplementary file 1 [file polymers-15-03462-s001.zip]

Archive with 1 entries (1 files):
- polymers-2543580-supplementary.pdf
